# Supplementary material for: Circulating Phylloquinone and the Risk of Four Female-Specific Cancers: A Mendelian Randomization Study
Source: Nutrients. 2024 Oct 29;16(21):3680. doi: 10.3390/nu16213680 (PMC11547380; doi:10.3390/nu16213680)
Supplement: Supplementary file 1 [file nutrients-16-03680-s001.zip]

Archive with 1 entries (1 files):
- nutrients-3245373-supplementary.pdf
